# Supplementary material for: Genotype by Environment Interaction and Selection Response for Milk Yield Traits and Conformation in a Local Cattle Breed Using a Reaction Norm Approach
Source: Animals (Basel). 2022 Mar 26;12(7):839. doi: 10.3390/ani12070839 (PMC8996846; doi:10.3390/ani12070839)
Supplement: Supplementary file 1 [file animals-12-00839-s001.zip]

Archive with 1 entries (1 files):
- animals-1621646-supplementary.pdf
